# Supplementary material for: Treatment With Endothelin-A Receptor Antagonist BQ123 Attenuates Acute Inflammation in Mice Through T-Cell-Dependent Polymorphonuclear Myeloid-Derived Suppressor Cell Activation
Source: Front Immunol. 2021 Mar 22;12:641874. doi: 10.3389/fimmu.2021.641874 (PMC8019801; doi:10.3389/fimmu.2021.641874)
Supplement: Supplementary file 3 [file Table_2.xlsx]

## Sheet: Sheet1
	Supplemental Table 2 . Antibodies used in this study
	Name	Fluorochrome	Clone	Cat#	Vendor	Country
	anti mouse Gr1	PE	RB6-8C5	12-5931-85	ebiosciecne	USA
	anti mouse CD11b	FITC	M1 / 70	11-0112-85	eBioscience	USA
	anti mouse CD11c	FITC	N418	11-0114-85	ebiosciecne	USA
	anti mouse Ly6C	PerCP-Cy5.5	HK1.4	45-5932-82	eBioscience	USA
	anti-mouse Ly-6C	APC	HK1.4	17-5932-82	eBioscience	USA
	anti mouse Ly6G	PE	1A8	12-9668-82	eBioscience	USA
	anti mouse Ly6G	PB	1A8	48-9668-82	eBioscience	USA
	anti- mouse CD45	APC-Cy7	30-F11	11-0451-82	ebioscience	USA
	anti mouse CD3e	PE	145-2C11	12-0031-82	eBioscience	USA
	anti mouse CD4	Ef450	RM4-5	48-0042-82	eBioscience	USA
	anti-mouse CD4	APC	RM4-5	25-0042-82	eBioscience	USA
	anti mouse CD8	PE	53-6.7	12-0081-82	eBioscience	USA
	anti mouse CD8	APC	53-6.7	20-0081-U100	eBioscience	USA
	anti mouse IFNγ	PE	XMG1.2	12-7311-82	eBioscience	USA
	anti-Mo/Rt FOXP3	FITC	FJK-16s	11-5773-82	eBioscience	USA
	anti-mouse/rat IL-17A	eflour660	eBio17B7	50-7177-82	eBioscience	USA
	anti-mouse IL4	PE-Cy7	11B11	25-7041-82	eBioscience	USA
	anti-mouse MHC Class Ⅱ(I-A)	PE	NIMR4	12-5322-81	eBioscience	USA
	anti-human/mouse IL-5	PE	TRFK5	12-7052-82	eBioscience	USA
	anti-mouse IL13	PB	eBio13A	48-7133-82	eBioscience	USA
	anti-mouse CD244.2	PE	EBIO244F4	12-2441-81	ThermoFisher	USA
	anti-mouse F4/80	APC	BM8	17-4801-82	eBioscience	USA
	anti-mouse CD45R/B220	PB	RA3-6B2	103240	BioLegend	USA
	anti-mouse CD115	PE	AFS98	12-1152-81	ThermoFisher	USA
	anti-mouse NK1.1	PE-Cyanine7	PK136	25-5941-82	eBioscience	USA
	anti-mouse CD170(Siglec F)	PE-Cyanine7	1RNM44N	25-1702-82	eBioscience	USA
	anti- mouse CD45	APCCY7	30-F11	47-0451-82	ebioscience	USA
	anti-STAT1 phospho(Ser727)	PE	A15158B	686403	BioLegend	USA
	anti-human/mouse phospho-STAT3(Tyr705)	PE	LUVNKLA	12-9033-42	ebiosciecne	USA
	anti-human/mouse phospho-STAT5(Tyr694)	PE	SRBCZX	12-9010-42	ebiosciecne	USA
	anti-human/mouse phospho-STAT6(Tyr641)	PE	CHI2S4N	12-9013-42	ebiosciecne	USA
	anti--rabbit IgG(min,x-reacitivity)	PE	Poly4064	406421	BioLegend	USA
	anti-mouse Ly-6A/E(Sca-1)	APC	D7	17-5981-82	ebiosciecne	USA
	anti-mouse CD127	Ef 450	A7R34	48-1271-82	ThermoFisher	USA
	anti-mouse CD25	PE-Cy7	PC61.5	25-0251-81	ThermoFisher	USA
	Streptavidin FITC	FITC	-	11-4317-87	ebioscience	USA
	anti-mouse CD11b	Biotin	M1 / 70	13-0112-86	ebioscience	USA
	anti-mouse CD4	Biotin	RM4-5	100508	biolegend	USA
	anti-mouse CD8a	Biotin	53-6.7	100704	biolegend	USA
	anti- mouse TER-119	Biotin	TER-119	13-5921-82	ebioscience	USA
	anti-mouse CD11c	Biotin	N418	13-0114-82	ebioscience	USA
	anti-mouse NK-1.1	Biotin	PK136	13-5941-82	ebioscience	USA
	anti-mouse CD5	Biotin	53-7.3	13-0051-82	ebioscience	USA
	anti-mouse TCR β chain	Biotin	H57-597	13-5961-82	ebioscience	USA
	anti-mouse TCR γ/δ	Biotin	eBioGL3(GL-3,GL3)	13-5711-82	ebioscience	USA
	anti-mouse CD11c	Biotin	N418	117304	biolegend	USA
	anti-mouse Ly6G	Biotin	ea8	127604	biolegend	USA
	Biotin anti-mouse CD3e	Biotin	145-2C11	13-0031-86	eBioscience	USA
	Biotin anti-human/mouse CD45R/B220	Biotin	RA3-6B2	103204	BioLegend	USA
	anti-mouse Ly-6G/Ly6C（Gr1）	Biotin	RB6-8C5	13-5931-86	eBioscience	USA
	phospho-stat6（Tyr 641) Rabbit mAb	-	-	56554S	CST	USA
	STAT6 antiboby	-	-	9362S	CST	USA
	COX2 Rabbit mAb	-	-	12282S	CST	USA
	Arginase-1 Rabbit mAb	-	-	93688S	CST	USA
	beta-Tubulin Rabbit mAb	-	-	2146S	CST	USA
	beta-actin Rabbit mAb	-	-	4970T	CST	USA
	Goat anti-Rabbit lgG	-	-	511203	zen.Bioscience	China
	S100A9 Rabbit pAb	-	-	73425S	CST	USA
