# Supplementary material for: Treatment With Endothelin-A Receptor Antagonist BQ123 Attenuates Acute Inflammation in Mice Through T-Cell-Dependent Polymorphonuclear Myeloid-Derived Suppressor Cell Activation
Source: Front Immunol. 2021 Mar 22;12:641874. doi: 10.3389/fimmu.2021.641874 (PMC8019801; doi:10.3389/fimmu.2021.641874)
Supplement: Supplementary file 4 [file Table_3.xlsx]

## Sheet: Sheet1
	Supplemental Table 3. Sequences of primers used in this study
	Primers name	Sequence	Primers name	Sequence
	Ms-β-actin-for	5'-CGTGCGTGACATCAAAGAGAAG-3'	Ms-IRF8-for	5’-ACGAGGTTACGCTGTGCTCT-3’
	Ms-β-actin-rev	5'-CGTTGCCAATAGTGATGACCTG-3'	Ms-IRF8-for	5’-CCCAGCTTGCATTTTTGTTC-3’
	Ms-Arg1-for	5'-CTCCAAGCCAAAGTCCTTAGAG-3'	Ms-IL17-for	5’- CCCAGCTGATCAGGACGCGCA-3’
	Ms-Arg1-rev	5'-AGGAGCTGTCATTAGGGACATC-3'	Ms-IL17-rev	5’-TGAGGGATGATCGCTGCTGCC-3’
	MS-IL-1β-for	5'-AGTGTGGATCCCAAGCAATACCCA-3'	Ms-IL5-for	5’-CTCTGTTGACAAGCAATGAGACG-3’
	MS-IL-1β-rev	5'-TGTCCTGACCACTGTTGTTTCCCA-3'	Ms-IL5-rev	5’-TCTTCAGTATGTCTAGCCCCTG-3’
	Ms-NOX2-for	5'-ATGAGGCTGCTCATCCCTTCCTTGA-3'	Ms-IL13-for	5’-CCTGGCTCTTGCTTGCCTT-3’
	Ms-NOX2-rev	5'-CTTTTCTCATCTCGTTCTGCCACCT-3'	Ms-IL13-rev	5’-GGTCTTGTGTGATGTTGCTCA-3’
	Ms-S100A8-for	5'-GGAAATCACCATGCCCTCT-3'	Ms-IL-6-for	5’-AGACTTCCATCCAGTTGCCT-3
	Ms-S100A8-rev	5'-TTTATCACCATCGCAAGGAAC-3'	Ms-IL-6-rev	5’-CAGGTCTGTTGGGAGTGGTA-3
	Ms-S100A9-for	5'-AATGGTGGAAGCACAGTTGG-3'	Ms-TNF-α-for	5’-GGAACACGTCGTGGGATAATG-3’
	Ms-S100A9-rev	5'-GCTGATTGTCCTGGTTTGTG-3'	Ms-TNF-α-rev	5’-GGCAGACTTTGGATGCTTCTTT-3’
	Ms-Cox2-for	5’- TTCAACACACTCTATCACTGGC-3’	Ms-IFN-γ-for	5’-ATGAACGCTACACACTGCATC-3’
	Ms-Cox2-rev	5’-AGAAGCGTTTGCGGTACTCAT-3’	Ms-IFN-γ-rev	5’-CCATCCTTTTGCCAGTTCCTC-3’
	16S rRNA universal-for	5’-GTGSTGCAYGGYTGTCGTCA-3’	uniF340	5’-ACTCCTACGGGAGGCAGCAGT-3’
	16S rRNA universal-rev	5’-ACGTCRTCCMCACCTTCCTC-3’	uniR514	5’-ATTACCGCGGCTGCTGGC-3’
	Ms-Ednra-for	5’-ATGAGTATCTTTTGCCTTGCGG-3’	Ms-Ednrb-for	5’-GTGGCTTCTTGGGGGTATGG-3’
	Ms-Ednra-rev	5’-GTCTTCCATGTGGCTGCTTAG-3’	Ms-Ednrb-rev	5’-TCTTAGTGGGTGGCGTCATTA-3’
	Ms-IL4-for	5’-GGTCTCAACCCCCAGCTAGT-3’	Ms-iNOS-for	5’-ATGCTCAGCTCATCCGCTAT-3’
	Ms-IL4-rev	5’-GCCGATGATCTCTCTCAAGTGAT-3’	Ms-iNOS-rev	5’-CACAAGGTCAGGTGGGATTT-3’
